# Supplementary material for: Thoracic UltrasONOgraphy Reporting: The TUONO Consensus
Source: Diagnostics (Basel). 2023 Apr 25;13(9):1535. doi: 10.3390/diagnostics13091535 (PMC10177560; doi:10.3390/diagnostics13091535)
Supplement: Supplementary file 1 [file diagnostics-13-01535-s001.zip]

Archive with 1 entries (1 files):
- diagnostics-2341576-supplementary.pdf
